# Supplementary material for: Optimising the Flux Enhancer Dosing Strategy in a Pilot-Scale Anaerobic Membrane Bioreactor by Mathematical Modelling
Source: Membranes (Basel). 2022 Jan 26;12(2):151. doi: 10.3390/membranes12020151 (PMC8877340; doi:10.3390/membranes12020151)
Supplement: Supplementary file 1 [file membranes-12-00151-s001.zip]

Archive with 2 entries (2 files):
- Supplementary file s2.zip
- Supplementary file s1.pdf
